# Supplementary material for: Flow-Through Amperometric Biosensor System Based on Functionalized Aryl Derivative of Phenothiazine and PAMAM-Calix-Dendrimers for the Determination of Uric Acid
Source: Biosensors (Basel). 2024 Feb 23;14(3):120. doi: 10.3390/bios14030120 (PMC10968175; doi:10.3390/bios14030120)
Supplement: Supplementary file 1 [file biosensors-14-00120-s001.zip]

Archive with 1 entries (1 files):
- biosensors-2828373-supplementary.pdf
